# Supplementary material for: Coffee polyphenols ameliorate early-life stress-induced cognitive deficits in male mice
Source: Neurobiol Stress. 2024 May 15;31:100641. doi: 10.1016/j.ynstr.2024.100641 (PMC11140806; doi:10.1016/j.ynstr.2024.100641)
Supplement: Multimedia component 1 [file mmc1.xlsx]

## Sheet: Supporting_Stats
Figure 1	Short description	Statistical analysis	Alpha	Statistical value and P value	Statistical value and P value Tukey test
Fig. 1B	Bodyweight gain between P2-P9	Two-way ANOVA	0.05	Condition F(1,45)= 18.607 p<0.01; Diet F(1,45)=6.716 p<0.05; Diet x Condition F(1, 45)=0.187 p=0.668	NA
Fig. 1C	Discrimination index training phase ORT	One sample t-test (H0 = 0)	0.05	CTL Std t(10) = 2.087, p= 0.063; CTL Poly t(8) = 1.414, p=0.195; ES Std t(11)=1.168, p= 0.268; ES Poly t(12)=2.091, p=0.059	NA
Fig. 1D	Discrimination index testing phase ORT	One sample t-test (H0 = 0)	0.05	CTL Std t (11) = 10.712 p<0.01; CTL Poly t(8) = 6.256 p<0.01; ES Std t(11) = 1.445 p=0.176; ES Poly t(13) = 3.617 p<0.01	NA
		Two-way ANOVA	0.05	Condition F(1,43)=7.830 p<0.01; Diet F(1,43)=1.816 p=0.185; Diet x Condition F(1,43)= 0.600 p=0.443	NA
Fig. 1E	Discrimination index Training phase OLT	One sample t-test (H0 = 0)	0.05	CTL Std t (11)=0.289, p=0.778; CTL Poly T(8)=1.070, p=0.316; ES Std t(11)=0.110, p=0.914; ES Poly t(12)=1.928, p=0.078	NA
Fig. 1F	Discrimination index Testing phase OLT	One sample t-test (H0 = 0)	0.05	CTL Std t(8) = 25.321 p<0.01; CTL Poly t(7) = 11.308 p<0.01; ES Std t(11) = 4.2885 p<0.01; ES Poly t(13) = 9.7685 p<0.01	NA
		Two-way ANOVA	0.05	Condition F(1,43)=11.294, p < 0.01; Diet F(1,43)=-0.805 p=0.375; Condition x Diet F(1, 43)= 4.649 p<0.05	CTL Std - CTL Poly p=0.220; ES Poly - CTL Poly p= 0.871; ES Std - CTL Poly p=0.352; ES Poly - CTL Std p<0.05; ES Std - CTL Std p<0.01; ES Std -ES Poly p=0.725
Fig. 1G	Learning score	Linear mixed model	0.05	Condition t(11)=-0.914, p=0.380; Diet t(11)= 1.404 p=0.188; Condition x Diet: t(11)=-2.380 p<0.05	CTL Poly - ES Poly p=0.798; CTL Poly - CTL Std p=0.522; CTL Poly - ES Std p=0.086; ES Poly - CTL Std p=0.105; ES Poly - ES Std p=0.246; CTL Std - ES Std p<0.010
Fig. 1H	Acquisition in MWM of CTL animals	Repeated Two-way ANOVA	0.05	Diet F(1,90)= 0.083 p=0.777; Day F(1,90)=5.871 p=0.01; Diet x Day F(1,90)=0.787 p=0.562	NA
Fig. 1i	Acquisition in MWM of ES animals	Repeated Two-way ANOVA	0.05	Diet F(1,120)= 4.473 p=0<0.05; Day F(1,120)=18.074 p<0.01; Diet x Day F(1,120)=1.271 p=0.81	NA
Fig. 1J	Probe Trial	One sample t-test (H0 = 25)	0.05	CTL Std t(11) = -1.3251 p= 0.212; CTL Poly t(8) = 0.71159 p=0.497; ES Std t(11) = 5.2024 p<0.01; ES Poly t(13) = 1.5588 p = 0.143	NA
		Two-way ANOVA	0.05	Condition F(1, 43)=2.573 p=0.116; Diet F(1, 43)= 0.607 p=0.440; Condition x Diet F(1,120)=2.706 p=0.107	NA
Fig. 1L	amount of BrdU+ cells in the DG	Linear mixed model	0.05	Condition t(22)=-0.881 p=0.388; Diet t(22)=0.406 p=0.689; Condition x Diet t(22)=1.283 p=0.213	NA
Fig. 1M	amount of BrdU+ cells in the SGZ	Two-way ANOVA	0.05	Condition F(1,27)=0.040, p=0.844; Diet F(1,27)=0.766 p=0.389; Condition x Diet F(1,27)=0.000 p=0.988	NA
Fig. 1N	amount of BrdU+ cells in the GZ	Linear mixed model	0.05	Condition t(22)=-1.964, p= 0.062; Diet t(22)=-1.582 p=0.128; Condition x Diet t(22)= 2.444, p<0.05	CTL Poly - ES Poly p=0.232 CTL Poly - CTL Std p=0.409 CTL Poly - ES Std p=0.999 ES Poly - CTL Std p=0.975 ES Poly - ES Std p=0.261 CTL Std - ES Std p=0.460
Figure 2	Short description	Statistical analysis	Alpha	Statistical value and P value	Statistical value and P value
Fig. 2B	Iba1+ cell count in the DG	Two-way ANOVA	0.05	Condition F(1, 24)=0.563, p=0.644; Diet F(1, 24)=1.691 p=0.206; Condition x Diet F(1,24)=0.331 p=0.570	NA
Fig. 2C	Iba1+ cell count in the dorsal DG	Two-way ANOVA	0.05	Condition F(3,22)=0.107 p=0.955; Diet F(1,22)=0.266, p=0.611; Condition x Diet F(1,22)=0.0.151, p=0.701	NA
Fig. 2D	Iba1+ cell count in the ventral SDG	Two-way ANOVA	0.05	Condition F(3,20)=1.347 p=0.287; Diet F(1,20)=0.602 p=0.447; Condition x Diet F(1,20)=0.001 p=0.976	NA
Fig. 2E	Iba1+ cell count in the CA	Two-way ANOVA	0.05	Condition F(1,24)=0.203 p=0.656; Diet F(1,24)=4.439 p<0.05; Condition x Diet F(1, 24)=10.712 p<0.01	CTL Std - CTL Poly p<0.01 ES Poly - CTL Poly p=0.181 ES Std - CTL Poly p=0.485 ES Poly-CTL Std p=0.274 ES Std -CTL Std p=0.075 ES Std -ES Poly p=0.894
Fig. 2F	Iba1+ cell count in the dorsal CA	Two-way ANOVA	0.05	Condition F(1,26)=0.202 p=0.657; Diet F(1,26)=0.390 p=0.538 Condition x Diet F(1,26)=9.064 p<0.01	CTL Std - CTL Poly p=0.067 ES Poly - CTL Poly p=0.251 ES Std - CTL Poly p=0.976 ES Poly-CTL Std p=0.870 ES Std -CTL Std p=0.107 ES Std -ES Poly p=0.389
Fig. 2G	Iba1+ cell count in the ventral CA	Two-way ANOVA	0.05	Condition F(3,24)=0.083 p=0.775; Diet F(1,24)=6.823 p<0.05; Condition x Diet F(1,24)=5.361 p<0.05	CTL Std - CTL Poly p<0.01 ES Poly - CTL Poly p=0.450 ES Std - CTL Poly p=0.294 ES Poly-CTL Std p=0.177 ES Std -CTL Std p=0.303 ES Std -ES Poly p=0.988
Fig. 2J	Area under the sholl curve of the DG	Two-way ANOVA	0.05	Condition F(1,26)=0.083, p= 0.776; Diet F(1,26)=1.780, p=0.194; Condition x Diet F(1,26)=1.777, p=0.194	NA
Fig. 2K	Primary branches of DG microglia	Two-way ANOVA	0.05	Condition F(1,26)=0.942, p=0.3406; Diet F(1,26)=4.100, p=0.0533; Condition x Diet F(1,26)=0.383, p=0.5413	NA
Fig. 2L	Area under the sholl curve in the CA	Two-way ANOVA	0.05	Condition F(1,26)= 0.143, p=0.708 Diet F(1,26)= 1.964, p=0.173 Condition x Diet F(1,26)=0.150, p=0.702	NA
Fig. 2M	Primary branches of CA microglia	Two-way ANOVA	0.05	Condition F(1,26)=1.803, p=0.191 Diet F(1,26)=1.047, p=0.316 Condition x Diet F(1,26)=0.637, p=0.432	NA
Fig. 2O	Cluster distribution in the DG	MANOVA	0.05	Condition F(6, 21)=1.15, p=0.368; Diet F(6,21)=2.328, p=0.070; Condition x Diet F(6,26)=0.461, p=0.829	NA
	Cluster 1 in the DG	Linear mixed model	0.008	Condition t(26)=0.060 p=0.952; Diet t(26)=0.442 p=0.662; Condition x Diet t(26)=-0.221 p=0.827	NA
	Cluster 2 in the DG	Linear mixed model	0.008	Condition t(26)=-1.319 p=0.199; Diet t(26)=1.771 p=0.088; Condition x Diet t(26)=0.304 p=0.764	NA
	Cluster 3 in the DG	Linear mixed model	0.008	Condition t(26)=-0.145 p=0.886; Diet t(26)=-0.529 p=0.601; Condition x Diet t(26)=0.680 p=0.503	NA
	Cluster 4 in the DG	Linear mixed model	0.008	Condition t(26)=1.106 p=0.279; Diet t(26)=0.102 p=0.919; Condition x Diet t(26)=-0.852 p=0.402	NA
	Cluster 5 in the DG	Linear mixed model	0.008	Condition t(26)=0.496 p=0.624; Diet t(26)=1.497 p=0.146; Condition x Diet t(26)=-0.326 p=0.747	NA
	Cluster 6 in the DG	Linear mixed model	0.008	Condition t(26)=0.346 p=0.732; Diet t(26)=-0.396 p=0.696; Condition x Diet t(26)=0.617 p=0.543	NA
Fig. 2P	Cluster distribution in the CA	MANOVA	0.05	Condition F(6,21)= 1.064, p=0.414; Diet F(6,21)=1.568, p=0.206; Diet x Condition F(6, 21)=0.688 p=0.661	NA
	Cluster 1 in the CA	Linear mixed model	0.008	Condition t(26)=0.518 p=0.609; Diet t(26)=-0.023 p=0.982; Condition x Diet t(26)=0.965 p=0.344	NA
	Cluster 2 in the CA	Linear mixed model	0.008	Condition t(26)=0.235 p=0.816; Diet t(26)= 0.877 p=0.389; Condition x Diet t(26)= -0.963 p=0.345	NA
	Cluster 3 in the CA	Linear mixed model	0.008	Condition t(26)=-0.611 p=0.547; Diet t(26)=-1.519 p=0.141; Condition x Diet t(26)=1.064 p=0.297	NA
	Cluster 4 in the CA	Linear mixed model	0.008	Condition t(26)=0.313 p=0.756; Diet t(26)=2.006 p=0.056; Condition x Diet t(26)=-1.396 p=0.175	NA
	Cluster 5 in the CA	Linear mixed model	0.008	Condition t(26)=-0.632 p=0.533; Diet t(26)=-1.174 p=0.251; Condition x Diet t(26)=0.436 p=0.667	NA
	Cluster 6 in the CA	Linear mixed model	0.008	Condition t(26)=-0.254 p=0.802; Diet t(26)=-0.836 p=0.411; Condition x Diet t(26)=-0.701 p=0.490	NA
Fig. 2R	CD68 coverage in the DG	Two-way ANOVA	0.05	Condition F(1,26)= 7.034 p<0.05; Diet F(1,26)=0.100 p=0.754; Condition x Diet F(1,26)=1.273 p=0.270	NA
Fig. 2S	CD68 coverage in the CA	Two-way ANOVA	0.05	Condition F(1,26)=4.768 p<0.05; Diet F(1,26)=0.025 p=0.875; Condition x Diet F(1,26)= 0.038 p=0.847	NA
Fig. 2T	CD68 coverage in the dorsal DG	Two-way ANOVA	0.05	Condition F(1,26)=8.291 p<0.01; Diet F(1,26)=0.033 p=0.858; Condition x Diet F(1,26)=0.061 p=0.807	NA
Fig. 2U	CD68 coverage in the ventral DG	Two-way ANOVA	0.05	Condition F(1,26)= 1.446 p=0.240; Diet F(1,26)=0.000 p=0.986; Condition x Diet F(1,26)=1.304 p=0.264	NA
Fig. 2V	CD68 coverage in the dorsal CA	Two-way ANOVA	0.05	Condition F(1,26)=8.765 p<0.01; Diet F(1,26)= 0.012 p=0.91398; Condition x Diet F(1,26)=0.997 p=0.32730	NA
Fig. 2W	CD68 coverage in the ventral CA	Two-way ANOVA	0.05	Condition F(1,26)=4.653 p<0.05; Diet F(1,26)= 0.093 p=0.763; Condition x Diet F(1,26)=1.242 p=0.275	NA
Fig. 2X	correlation learning score and CD68 coverage all groups	Spearmans correlation	0.05	R2=0.017, p=0.498	NA
	correlation learning score and CD68 coverage separated per experimental group	Spearmans correlation	0.05	CTL Std R2=0.008, p=0.851; ES Std R2=0.497 p=0.051; CTL Poly R2=0.002 p=0.920 ES Poly R2=0.556 p<0.05	NA
Supplementary figure 1	Short description	Statistical analysis	Alpha	Statistical value and P value	Statistical value and P value
Supplementary Fig. 1A	Lifetime Bodyweight	Three-way Repeated measures ANOVA	0.05	Condition F(1,43)=4.7291 p<0.05; Diet F(1,43)=4.9547 p<0.05; Condition x Diet F(1,43)=0.4827 p=0.491; Age GG(3.18, 136.6)=0.52946 P<0.01; Condition x Age GG(3.18, 136.6)=0.52946 p=0.685; Diet x Age GG(3.18, 136.6)=0.52946 p= 0.278; Condition x Diet x Age GG(3.18, 136.6)=0.52946 p=0.550	NA
Supplementary Fig. 1B	Bodyweight gain P9-21	Two-way ANOVA	0.05	Condition F(1,45)= 0.188, p=0.667; Diet F(1,45)=0.432, p=0.514; Condition x Diet F(1,45)= 0.566, p=0.456	NA
Supplementary Fig. 1C	Bodyweight at P42	Two-way ANOVA	0.05	Condition F(1, 45)=1.020, p=0.318; Diet F(1,45)= 1.180, p=0.283; Condition x Diet F(1,45)=0.007, p=0.934	NA
Supplementary Fig. 1D	Food intake dam P2-9	Linear mixed model	0.05	Condition t(11)=2.130 p=0.057 Diet: t(11)=-0.896 p=0.389 Condition x Diet t(11)=0.064 p=0.95	NA
Supplementary Fig. 1E	Food intake dam P9-21	Linear mixed model	0.05	Condition t(11)=1.065 p=0.310 Diet t(11)=0.222 p=0.828 Condition x Diet t(11)=-0.580 p=0.5735	NA
Supplementary Fig. 1F	Food intake per F1 male P21-42	Two-way ANOVA	0.05	Condition F(1, 45)=1.185, p=0.298; Diet F(1,45)=0.125, p=0.730); Condition x Diet: F(1,45)=0.645, p=0.437	NA
Supplementary Fig. 1G	Food intake per F1 male P42-49	Two-way ANOVA	0.05	Condition F(1,45)= 1.020, p=0.318; Diet F(1, 45)=1.180, p=0.283; Condition x Diet F(1,45)=0.276, p= 0.609	NA
Supplementary figure 2	Short description	Statistical analysis	Alpha	Statistical value and P value	Statistical value and P value
Supplementary fig. 2A	Locomotor activity	Two-way ANOVA	0.05	Condition: F(1,42)=1.147, p=0.290; Diet: F(1,42)=0.024, p=0.876; Condition x Diet F (1,42)=0.165, p=0.687	NA
Supplementary fig. 2B	Cumulative object exploration time	Two-way ANOVA	0.05	Condition: F(1,43)=0.144, p=0.707; Diet: F(1,43)= 0.020, p=0.889; Condition x Diet F(1,43)=2.748, p=0.105	NA
Supplementary Fig. 2C	MWM both trials averaged	Three-way Repeated measures ANOVA	0.05	Condition F(1, 42)= 2.502 p=0.121; Diet F(1,42)=0.137, p=0.713 ; Condition x Diet F(1,42)=0.457 p=0.503; Day GGe(3.79,159.02)=0.757 p<0.01; Condition x Day GGe(3.79,159.02)=0.757 p=0.532; Diet x Day GGe(3.79,159.02)=0.757, p=0.107; Condition x Diet x Day GGe(3.79,159.02)=0.757 p=0.154;	NA
Supplementary Fig. 2D	MWM First trial	Three-way Repeated measures ANOVA	0.05	Condition F(1, 41)= 6.309 p<0.05; Diet F(1,41)=0.078, p=0.782; Condition x Diet F(1,41)=0.522 p=0.474; Day GGe(3.74,153.48)=0.749 p<0.05; Condition x Day GGe(3.74,153.48)=0.749 p=0.313; Diet x Day GGe(3.74,153.48)=0.749 p=0.291; Condition x Diet x Day GGe(3.74,153.48)=0.749 p<0.05	NA
Supplementary Fig. 2E	MWM Second trial	Three-way Repeated measures ANOVA	0.05	Condition F(1, 42)= 367.729 p=0.966; Diet F(1,42)=0.428, p=0.197; Condition x Diet F(1, 42)=2.094 p=0.155; Day GGe(4.18, 175.58)=0.836. p<0.01; Condition x Day GGe(4.18, 175.58)=0.836 p=0.533; Diet x Day GGe(4.18, 175.58)=0.836 p=0.459; Condition x Diet x Day GGe(4.18, 175.58)=0.836) p=0.363	NA
	MWM Second trial CTL	Two-way ANOVA	0.05	Diet F(1, 18)=0.083, p=0.777 Day GGe(3.77, 67.86)=0.754. p<0.01; Diet x Day GGe(3.77, 67.86)=0.754 p=0.531
	MWM Second Trial ES	Two-way ANOVA	0.05	Diet F(1, 24)=4.473, p<0.05 Day GGe(4.01, 96.23)=0.802. p<0.01; Diet x Day GGe(4.01, 96.23)=0.802 p=0.287
Supplementary Fig. 2F	Probe Trial first 30s	One sample t-test (H0 = 25)	0.05	CTL Std: t(10) = -1.014 p=0.335; CTL Poly: t(7) = 0.282 p=0.786; ES Std: t(11) = 3.376 p<0.01; ES Poly: t(13) = 0.359 p= 0.725	NA
	ANOVA	Linear mixed model	0.05	Condition t(41)=-1.889 p=0.066; Diet t(41)=2.262 p<0.05; Condition x Diet t(41)=1.104 p=0.276	NA
Supplementary Fig. 2G	Latency towards target quadrant	Two-way ANOVA	0.05	Condition F(1,41)= 2.534 p=0.119; Diet F(1, 41)= 0.001 p=0.979; Condition x Diet F(1,41)=2.066 p=0.158	NA
Supplementary fig. 2H	Locomotor activity during the probe trial	Linear Mixed Model	0.05	Condition t(42)=0.086 p=0.932; Diet t(42)=-0.857 p=0.396; Condition x Diet t(42)=0.816 p=0.419	NA
Supplementary fig. 2I	Reversal learning of the MWM	Repeated three-way ANOVA	0.05	Condition F(1, 42)= 0.002 p=0.966 Diet F(1,42)=1.721, p=0.197 Condition x Diet F(1,42)=1.418 p=0.240 Day GG(2.42, 101.81)=0.808 p=0.610 Condition x Day GG(2.42, 101.81)= 0.808 p=0.196 Diet x Day GG(2.42, 101.81)=0.808 p=0.287 Condition x Diet x Day GG(2.42, 101.81)=0.808 p=0.243	NA
Supplementary figure 1	Short description	Statistical analysis	Alpha	Statistical value and P value	Statistical value and P value
Supplementary Fig 3A	Iba1+ cell density HPC	Two-way ANOVA	0.05	Condition F(1,25)=0.763 p=0.391 Diet F(1,25)=1.564, p= 0.223 Condition x Diet F(1,25)=6.252p<0.05	CTL Std - CTL Poly p=0.068 ES Poly - CTL Poly p=0.632 ES Std - CTL Poly p=0.987 ES Poly-CTL Std p=0.445 ES Std -CTL Std p=0.111 ES Std -ES Poly p=0.806
Supplementary Fig 3B	Iba1+ cell density dorsal HPC	Two-way ANOVA	0.05	Condition F(1,26)=0.317 p=0.578; Diet F(1,26)=0 p=1; Condition x Diet F (1,26)=0.724 p=0.403	NA
Supplementary Fig 3C	Iba1+ cell density ventral HPC	Two-way ANOVA	0.05	Condition F(1,25)=0.317 p=0.578 Diet F(1,25)=0.000 p=1.000 Condition x Diet F(1,25)=0.724 p= 0.403	NA
Supplementary Fig 3E	Area under the sholl curve of the HPC	Two-way ANOVA	0.05	Condition F(1,26)=0.033, p=0.857 Diet F(1,26)=3.876, p=0.060 Condition x Diet: F (1,28)=0.872, p=0.359	NA
Supplementary Fig 3F	Primary branches of HPC microglia	Two-way ANOVA	0.05	Condition F(1,26)=0.160, p=0.692 Diet F(1,26)=2.609, p=0.118 Condition x Diet: F (1,28)=0.479, p=0.495	NA
Supplementary Fig. 3I	Cluster distribution in the HPC	MANOVA	0.05	Condition F(6,21)=0.413 p=0.8621; Diet F(6,21)=0.455 p=0.833; Condition x Diet F(6,21)=0.823 p=0.565	NA
Supplementary Fig. 3J	CD68 coverage in the HPC	Two-way ANOVA	0.05	Condition F(1,26)=8.391 p<0.01; Diet F(1,26)= 0.003, p=0.960; Condition x Diet F(1,26)=0.255 p=0.618	NA
Supplementary Fig. 3K	CD68 coverage in the dorsal HPC	Two-way ANOVA	0.05	Condition F(1,26)=10.139 p<0.01; Diet F(1,26)=0.027 0.871; Condition x Diet F(1,26)=0.091 p=0.765	NA
Supplementary Fig. 3L	CD68 coverage in the ventral HPC	Two-way ANOVA	0.05	Condition F(1,26)=2.923 p=0.099; Diet F(1,26)=0.026 p=0.873; Condition x Diet F(1,26)=1.337 p=0.258	NA
Supplementary fig 3M	correlation learning score and iba1 cell density all groups	Spearmans correlation	0.05	R2=0.005, p=0.714	NA
	correlation learning score and iba1 cell density separated per experimental group	Spearmans correlation	0.05	CTL Std R2=0.195, p=0.273; ES Std R2=0.436, p=0.07; CTL Poly R2=0.000, p=0.977; ES Poly R2=0.279, p=0.179	NA
Data not shown	Short description	Statistical analysis	Alpha	Statistical value and P value	Statistical value and P value
Figure not included	Volume HPC	Two-way ANOVA	0.05	Condition F(1,25)= 0.269 p=0.609; Diet F(1,25)=1.195 p=0.285; Condition x Diet F(1,25)=1.965 p=0.173	NA
Figure not included	Volume DG	Two-way ANOVA	0.05	Condition F(1,25)=0.390, p=0.537; Diet F(1,25)=1.155, p=0.293; Condition x Diet (1,25)=2.948 p=0.098	NA
Figure not included	Volume SGZ	Two-way ANOVA	0.05	Condition F(1,25)=3.096, p=0.091); Diet F(1,25)=0.428, p=0.519; Condition x Diet F(1,25)= 3.129 p=0.089	NA
Base parameters	Short description	Statistical analysis	Alpha	Statistical value and P value	Statistical value and P value
	Soma area	Linear mixed model	0.003	Condition t(26)=1.618, p=0.1177 Diet t(26)=1.868, p=0.07 Condition x Diet t(26)=-1.442, p=0.1613	NA
	Soma perimeter	Linear mixed model	0.003	Condition t(26)=1.930, p=0.06 Diet t(26)=1.868, p=0.0457 Condition x Diet t(26)=-1,937, p=0.0637	NA
	Branch area	Linear mixed model	0.003	Condition t(26)=0.700, p=0.490 Diet t(26)=1.325, p=0.197 Condition x Diet t(26)=-0.454, p=0.6539	NA
	Branch perimeter	Linear mixed model	0.003	Condition t(26)=0.802, p=0.430 Diet t(26)=1.768, p=0.089 Condition x Diet t(26)=-0.755, p=0.4571	NA
	Convex area	Linear mixed model	0.003	Condition t(26)=0.544, p=0.591 Diet t(26)=1.170, p=0.253 Condition x Diet t(26)= -0.321, p=0.7511	NA
	Convex perimeter	Linear mixed model	0.003	Condition t(26)=0.518, p=0.609 Diet t(26)=1.396, p=0.175 Condition x Diet t(26)= -0.401, p=0.692	NA
	Start nodes	Linear mixed model	0.003	Condition t(26)=0.521, p=0.607 Diet t(26)=1.842, p=0.077 Condition x Diet t(26)= -0.778, p=0.444	NA
	Junctions	Linear mixed model	0.003	Condition t(26)=0.999, p=0.327 Diet t(26)=1.633, p=0.115 Condition x Diet t(26)= -1.163, p=0.255	NA
	End nodes	Linear mixed model	0.003	Condition t(26)=0.779, p=0.443 Diet t(26)=1.194, p=0.243 Condition x Diet t(26)= -0.723, p=0.476	NA
	Total branch length	Linear mixed model	0.003	Condition t(26)=0.783, p=0.441 Diet t(26)=1.499, p=0.146 Condition x Diet t(26)= -0.672, p=0.507	NA
	Sholl min radius	Two-way ANOVA	0.003	Condition F(1,1166)=0.008, p=0.927 Diet F(1,1166)=1.881, p=0.170 Condition x Diet F(1,1166)=0.577, p=0.447	NA
	Sholl peak radius	Two-way ANOVA	0.003	Condition F(1,1166)=0.555, p=0.456 Diet F(1,1166)=4.83, p=0.325 Condition x Diet F(1,1166)=1.339, p=0.2475	NA
	Sholl max radius	Two-way ANOVA	0.003	Condition t(26)=0.131, p=0.897 Diet t(26)=1.318, p=0.199 Condition x Diet t(26)= -0.332, p=0.743	NA
	Sholl peak	Two-way ANOVA	0.003	Condition F(1,1166)=0.988, p=0.320 Diet F(1,1166)=2.446, p=0.118 Condition x Diet F(1,1166)=1.652, p=0.199	NA
	Branching index	Linear mixed model	0.003	Condition t(26)=0.695, p=0.493 Diet t(26)=1.504, p=0.145 Condition x Diet t(26)= -0.745, p=0.4629	NA
	Fractal dimension	Linear mixed model	0.003	Condition t(26)=1.449, p=0.159 Diet t(26)=1.681, p=0.105 Condition x Diet t(26)= -1.266, p=0.2167	NA
	Lacunarity	Linear mixed model	0.003	Condition t(26)=-0.439, p=0.867 Diet t(26)=0.633, p=0.532 Condition x Diet t(26)= 0.228, p=0.8211	NA
